# Supplementary material for: Plasticity in the Morphology of Growing Bamboo: A Bayesian Analysis of Exogenous Treatment Effects on Plant Height, Internode Length, and Internode Numbers
Source: Plants (Basel). 2023 Apr 20;12(8):1713. doi: 10.3390/plants12081713 (PMC10145155; doi:10.3390/plants12081713)
Supplement: Supplementary file 1 [file plants-12-01713-s001.zip › Table S1.xls]

## Sheet: Table S1
Table S1. The posterior distribution for each parameter of plant height, internode numbers, and length of 10th–20th, 20th–30th, 30th–40th, 40th–50th internodes
Parameter	Mean	SD	Median	P2.5	P97.5
	Plant height ~ Exogenous treatments
Intercept	13.89	0.57	13.87	12.77	15.11	(+)
SUC	1.68	0.36	1.68	0.98	2.38	(+)
GA	1.77	0.36	1.78	1.05	2.46	(+)
	Internode numbers ~ Exogenous treatments
Intercept	4.1	0.07	4.1	3.95	4.26	(+)
SUC	0.06	0.03	0.06	0.01	0.11	(+)
GA	0.05	0.03	0.05	-0.02	0.11
	Length of 10th–20th internode ~ Exogenous treatments
Intercept	284.41	14.69	284.41	255.09	314.82	(+)
SUC	19.54	7.22	19.58	5.43	33.79	(+)
GA	41.15	8.66	41.16	24.06	58.06	(+)
	Length of 20th–30th internode ~ Exogenous treatments
Intercept	350.21	13.66	350.09	321.79	378.88	(+)
SUC	19.77	8.08	19.81	3.8	35.57	(+)
GA	38.14	9.81	38.07	18.97	57.46	(+)
	Length of 30th–40th internode ~ Exogenous treatments
Intercept	339.91	16.24	339.53	308.29	373.84	(+)
SUC	24.04	10.33	24.07	3.81	44.66	(+)
GA	21.6	8.52	21.52	4.97	38.18	(+)
	Length of 40th–50th internode ~ Exogenous treatments
Intercept	248.64	20.09	248.26	209.14	290.57	(+)
SUC	31.19	10.79	30.99	10.16	52.79	(+)
GA	31.54	8.6	31.6	14.61	48.36	(+)
Mean: posterior mean; SD: posterior standard deviation; Median: posterior median; P2.5: lower limit of the 95% credible intervals; P97.5: upper limit of the 95% credible intervals; Suc: sucrose exogenous treatment; GA: gibberellin exogenous treatment; (+): positive coefficients with 95% credible intervals not overlapping 0; (−): negative coefficients with 95% credible intervals not overlapping 0.
