# Supplementary material for: Plasticity in the Morphology of Growing Bamboo: A Bayesian Analysis of Exogenous Treatment Effects on Plant Height, Internode Length, and Internode Numbers
Source: Plants (Basel). 2023 Apr 20;12(8):1713. doi: 10.3390/plants12081713 (PMC10145155; doi:10.3390/plants12081713)
Supplement: Supplementary file 1 [file plants-12-01713-s001.zip › Table S2.xls]

## Sheet: Table S2
Table S2. Mean value, standard error, minimum value, and maximum value of plant height, internode numbers, and length of 10th–20th, 20th–30th, 30th–40th, 40th–50th internodes
Parameters	Treatment	Mean	SD	Min	Max
Plant height (m)	CTRL	13.83	2.2	8	17.7
	Suc	15.56	1.5	11.5	19.8
	GA	15.66	2.6	7.7	21
internode numbers (Plant-1)	CTRL	59.86	5.4	48	72
	Suc	63.82	4.9	48	72
	GA	62.15	5.5	54	75
Internode length (10th–20th) (cm)	CTRL	285.7	38.6	187.6	377.6
	Suc	310.4	32.1	251.5	389.2
	GA	329	30.1	265	380.9
Internode length (20th–30th) (cm)	CTRL	350.3	45	228.1	420.2
	Suc	373.9	34	301.6	460.5
	GA	388.7	34.3	337.3	460.7
Internode length (30th–40th) (cm)	CTRL	340.8	53.8	210	432.4
	Suc	369.1	29.2	305.7	449
	GA	367.1	40.2	297.7	433.8
Internode length (40th–50th) (cm)	CTRL	251	63	83.4	352.8
	Suc	291.1	32.5	214.3	361.1
	GA	286	31.9	209.9	359.2
Mean: mean value; SD: standard error; Min: minimum value; Max: maximum value; CTRL: control group; Suc: sucrose exogenous treatment; GA: gibberellin exogenous treatment.
