# Supplementary material for: Plasticity in the Morphology of Growing Bamboo: A Bayesian Analysis of Exogenous Treatment Effects on Plant Height, Internode Length, and Internode Numbers
Source: Plants (Basel). 2023 Apr 20;12(8):1713. doi: 10.3390/plants12081713 (PMC10145155; doi:10.3390/plants12081713)
Supplement: Supplementary file 1 [file plants-12-01713-s001.zip › Table S3.xls]

## Sheet: Table S3
Table S3. The posterior distribution for each parameter of internode length
Models and parameter	Mean	SD	Median	P2.5	P97.5
Internode length ~ Exogenous treatments × Internode number (10th–20th)
Intercept	13.57	2.1	13.53	9.54	17.84	(+)
SUC	0.71	0.77	0.7	-0.8	2.21
GA	1.02	0.95	1.02	-0.82	2.87
Internode number	0.83	0.04	0.83	0.75	0.9	(+)
SUC × Internode number	0.04	0.05	0.04	-0.06	0.14
GA × Internode number	0.15	0.06	0.15	0.03	0.27	(+)
Internode length ~ Exogenous treatments × Internode number (20th–30th)
Intercept	23.42	2.27	23.38	19.02	27.98	(+)
SUC	3.01	1.51	3.01	0.05	6.05	(+)
GA	8.54	1.82	8.53	5	12.17	(+)
Internode number	0.33	0.05	0.33	0.24	0.43	(+)
SUC × Internode number	-0.07	0.06	-0.07	-0.19	0.05
GA × Internode number	-0.2	0.07	-0.2	-0.35	-0.06	(-)
Internode length ~ Exogenous treatments × Internode number (30th–40th)
Intercept	47.05	2.81	47.04	41.62	52.75	(+)
SUC	-3.87	2.12	-3.88	-8.03	0.26
GA	0.32	2.6	0.31	-4.79	5.37
Internode number	-0.47	0.05	-0.47	-0.56	-0.38	(-)
SUC × Internode number	0.15	0.06	0.15	-0.04	0.27
GA × Internode number	0.06	0.07	0.06	-0.09	0.2
Internode length ~ Exogenous treatments × Internode number (40th–50th)
Intercept	65.51	3.65	65.5	58.41	72.81	(+)
SUC	1.76	2.64	1.75	-3.46	7
GA	7.16	3.22	7.18	0.84	13.44	(+)
Internode number	-0.97	0.05	-0.97	-1.06	-0.88	(-)
SUC × Internode number	0.02	0.06	0.02	-0.09	0.14
GA × Internode number	-0.09	0.07	-0.09	-0.23	0.05
Mean: posterior mean; SD: posterior standard deviation; Median: posterior median; P2.5: lower limit of the 95% credible intervals; P97.5: upper limit of the 95% credible intervals; Suc: sucrose exogenous treatment; GA: gibberellin exogenous treatment; (+): positive coefficients with 95% credible intervals not overlapping 0; (−): negative coefficients with 95% credible intervals not overlapping 0.
