# Supplementary material for: Plasticity in the Morphology of Growing Bamboo: A Bayesian Analysis of Exogenous Treatment Effects on Plant Height, Internode Length, and Internode Numbers
Source: Plants (Basel). 2023 Apr 20;12(8):1713. doi: 10.3390/plants12081713 (PMC10145155; doi:10.3390/plants12081713)
Supplement: Supplementary file 1 [file plants-12-01713-s001.zip › Table S4.xls]

## Sheet: Table S4
Table S4. The posterior distribution for each parameter of percentage of intetnode with different internode lengths (0–10 cm, 10–20 cm, 20–30 cm, 30–40 cm, 40–50 cm).
Parameter	Mean	SD	Median	P2.5	P97.5
	Percentage of internode (0–10 cm) ~ Exogenous treatments
Intercept	-2.11	0.76	-2.18	-3.49	-0.31	(-)
SUC	0.15	0.11	0.15	-0.07	0.36
GA	0.03	0.13	0.03	-0.23	0.29
	Percentage of internode (10–20 cm) ~ Exogenous treatments
Intercept	-1.08	0.14	-1.09	-1.38	-0.72	(-)
SUC	-0.12	0.07	-0.12	-0.25	0.01
GA	-0.17	0.08	-0.17	-0.32	-0.01	(-)
	Percentage of internode (20–30 cm) ~ Exogenous treatments
Intercept	-0.51	0.19	-0.51	-0.96	-0.09	(-)
SUC	-0.12	0.06	-0.12	-0.25	0.01
GA	-0.24	0.08	-0.24	-0.4	-0.09	(-)
	Percentage of internode (30–40 cm) ~ Exogenous treatments
Intercept	-1.1	0.66	-1.14	-2.4	0.41	(-)
SUC	0.21	0.07	0.21	0.08	0.35	(+)
GA	0.35	0.09	0.35	0.18	0.53	(+)
	Percentage of internode (40–50 cm) ~ Exogenous treatments
Intercept	-7.15	1.24	-7.18	-9.57	-4.2	(-)
SUC	0.23	0.38	0.22	-0.49	0.99
GA	2.19	0.49	2.17	1.27	3.23	(+)
Mean: posterior mean; SD: posterior standard deviation; Median: posterior median; P2.5: lower limit of the 95% credible intervals; P97.5: upper limit of the 95% credible intervals; Suc: sucrose exogenous treatment; GA: gibberellin exogenous treatment; (+): positive coefficients with 95% credible intervals not overlapping 0; (−): negative coefficients with 95% credible intervals not overlapping 0.
