# Supplementary material for: Plasticity in the Morphology of Growing Bamboo: A Bayesian Analysis of Exogenous Treatment Effects on Plant Height, Internode Length, and Internode Numbers
Source: Plants (Basel). 2023 Apr 20;12(8):1713. doi: 10.3390/plants12081713 (PMC10145155; doi:10.3390/plants12081713)
Supplement: Supplementary file 1 [file plants-12-01713-s001.zip › Table S6.xls]

## Sheet: Table S6
Table S6. The posterior distribution for each parameter of estimated biomass and carbon storage
Parameter	Mean	SD	Median	P2.5	P97.5
	Above and below ground biomass ~ Exogenous treatments
Intercept	30.36	3.44	30.41	23.22	37.28	(+)
SUC	6.45	2.07	6.46	2.42	10.43	(+)
GA	12.18	2.04	12.19	8.21	16.2	(+)
	Carbon storage ~ Exogenous treatments
Intercept	14.6	1.6	14.64	11.28	17.87	(+)
SUC	3.1	1.02	3.1	1.11	5.07	(+)
GA	5.85	0.99	5.85	3.88	7.78	(+)
Mean: posterior mean; SD: posterior standard deviation; Median: posterior median; P2.5: lower limit of the 95% credible intervals; P97.5: upper limit of the 95% credible intervals; Suc: sucrose exogenous treatment; GA: gibberellin exogenous treatment; (+): positive coefficients with 95% credible intervals not overlapping 0; (−): negative coefficients with 95% credible intervals not overlapping 0.
