# Supplementary material for: Plasticity in the Morphology of Growing Bamboo: A Bayesian Analysis of Exogenous Treatment Effects on Plant Height, Internode Length, and Internode Numbers
Source: Plants (Basel). 2023 Apr 20;12(8):1713. doi: 10.3390/plants12081713 (PMC10145155; doi:10.3390/plants12081713)
Supplement: Supplementary file 1 [file plants-12-01713-s001.zip › Table S7.xls]

## Sheet: Table S7
Table S7. Monthly temperature and precipitation of each study area in 2021
Month	Temperature (℃)			Precipitation (mm)
	Anhui	Hunan	Hubei	Anhui	Hunan	Hubei
1	3.07	3.02	5.81	47.31	34.58	40.27
2	8.66	9.18	12.05	66.22	105.97	89.94
3	10.41	10.93	13.22	101.81	134.99	129.98
4	14.74	13.47	16.67	54.75	189.94	114.02
5	20.95	18.81	22.41	303.78	406.08	260.21
6	24.17	22.01	26.93	162.02	216.22	138.09
7	26.37	23.61	28.76	481.55	115.62	196.01
8	25.84	23.27	28.28	337.03	380.81	274.85
9	24.36	22.97	27.5	89.69	76.21	114.1
10	17.74	14.74	19.03	98.11	49.63	41.77
11	11.59	9.49	13.97	37.01	166.12	37.38
Lacking December Data
